# Supplementary material for: Carbon Micro-Alloying Promotes Creep Flow via Enhanced Structural Heterogeneity in Fe-Based Amorphous Alloys
Source: Materials (Basel). 2025 Oct 9;18(19):4637. doi: 10.3390/ma18194637 (PMC12526352; doi:10.3390/ma18194637)
Supplement: Supplementary file 1 [file materials-18-04637-s001.zip]

Archive with 1 entries (1 files):
- materials-3872708-supplementary.pdf
